# Supplementary material for: Booster with Ad26.COV2.S or Omicron-adapted vaccine enhanced immunity and efficacy against SARS-CoV-2 Omicron in macaques
Source: Nat Commun. 2023 Apr 7;14:1944. doi: 10.1038/s41467-023-37715-2 (PMC10080532; doi:10.1038/s41467-023-37715-2)
Supplement: Supplementary file 3 — Source Data [file 41467_2023_37715_MOESM3_ESM.xlsx]

## Sheet: Fig2a
WA1/2020 Spike neutralizing Ab
Study Day	Sham-Sham (group 1)								Ad26.COV2.S-Sham (group 2)							Ad26.COV2.S-Ad26.COV2.S (group 3)							Ad26.COV2.S-Ad26.COV2.S.529 (group 4)							Ad26.COV2.S-Ad26.COV2.S+Ad26.COV2.S.529 (group 5)							Sham-Ad26.COV2.S.529 (group 6)						GeoMean group 1	GeoMean group 2	GeoMean group 3	GeoMean group 4	GeoMean group 5	GeoMean group 6
-42	20	20	20	20	20	20	20	20	183	20	75	62	628	38	44	874	42	35	73	86	62	113	75	197	235	57	51	25	65	57	92	212	135	162	70	121	20	20	20	20	20	20	20	78.1918	92.1698	77.2399	110.871	20
-35	20	60	35	48	20	20	20	20	421	37	189	90	576	67	84	984	4432	4430	2168	3533	2688	1549	430	1178	4548	1105	395	1327	2159	722	2051	3008	3122	931	892	3021	20	20	20	20	20	20	27.4521	135.964	2503.38	1163.18	1661.05	20
-28	20	62	20	24	20	20	20	20	279	79	186	138	530	206	59	3359	1924	1826	4431	4061	1136	845	382	3802	3332	330	961	673	1389	4420	8600	4935	14662	419	767	1696	20	20	20	20	20	20	23.5694	167.339	2137.63	1052.78	2842.48	20
-14	20	20	20	43	20	20	20	20	167	54	130	114	469	49	94	4312	364	906	1097	2118	934	650	872	2990	2456	653	548	267	4860	822	1299	1558	2184	984	859	898	64	132	54	202	216	97	22.0082	116.353	1104.55	1168.44	1155.95	111.589
0	20	20	20	20	20	20	20	20	209	48	171	83	312	68	101	2969	140	415	317	442	466	600	353	2324	1164	372	762	105	1380	785	681	1230	681	1252	489	716	76	296	68	164	303	122	20	117.275	489.747	629.616	792.474	144.947
7	20	20	20	20	20	20	20	20	639	181	747	476	2563	253	109	4860	142	2086	1111	2062	2484	2281	581	2777	2369	453	464	120	3768	746	2947	4860	3778	2522	996	2641	150	646	125	643	776	285	20	434.139	1519.31	865.317	2222.43	346.225
14	113	99	67	101	32	138	167	92	1313	3895	4860	4860	4860	4860	4860	4860	3823	4860	3830	4860	4606	4048	2266	4860	4272	3152	2036	668	3846	4860	2266	4860	4860	4097	4860	3660	346	895	622	1850	1787	1082	92.009	3905.78	4388.3	2587.09	4084.2	939.8

## Sheet: Fig2b
BA.1 Spike neutralizing Ab
Study Day	Sham-Sham (group 1)								Ad26.COV2.S-Sham (group 2)							Ad26.COV2.S-Ad26.COV2.S (group 3)							Ad26.COV2.S-Ad26.COV2.S.529 (group 4)							Ad26.COV2.S-Ad26.COV2.S+Ad26.COV2.S.529 (group 5)							Sham-Ad26.COV2.S.529 (group 6)						GeoMean group 1	GeoMean group 2	GeoMean group 3	GeoMean group 4	GeoMean group 5	GeoMean group 6
-42	20	20	20	20	20	20	20	20	25	20	52	29	63	24	27	504	20	20	20	20	20	32	35	80	25	23	26	20	28	37	41	28	76	40	20	108	20	20	20	20	20	20	20	31.5012	33.9149	30.2989	43.1586	20
-35	20	20	20	20	20	20	20	20	31	20	41	69	137	21	25	2751	817	86	1417	108	671	893	664	1317	2693	335	315	1009	879	1053	977	325	1236	941	250	1333	20	20	20	20	20	20	20	38.5339	562.078	805.703	746.838	20
-28	20	20	20	20	20	20	20	20	21	20	25	20	88	23	21	3681	1062	46	955	52	122	370	299	2195	2010	296	463	274	1702	1242	2664	357	814	326	365	2125	54	214	26	439	850	74	20	26.447	326.897	702.391	817.16	141.926
-14	20	20	20	20	20	20	20	20	20	27	280	20	239	26	59	4591	824	220	398	142	116	1039	197	2324	2274	392	121	313	823	941	446	391	916	351	424	1416	190	788	186	389	583	607	20	52.5638	477.608	536.063	610.687	395.609
0	20	20	20	20	28	20	20	20	20	20	20	20	134	20	46	4860	109	103	1218	182	106	154	294	2897	763	1729	270	174	1026	872	457	316	1685	149	370	1136	289	1047	236	507	498	508	20.8591	29.5608	295.65	659.32	539.419	457.414
7	20	20	20	20	20	20	20	20	76	31	73	143	394	46	40	1665	94	33	150	39	32	217	299	2270	425	216	159	44	1708	290	223	102	282	81	209	1290	716	1051	487	654	376	531	20	78.1666	111.167	357.376	235.875	602.538
14	316	692	283	588	92	244	396	157	1265	3052	3085	4860	3215	4860	3163	3410	1148	664	2330	917	344	249	763	3566	558	1328	764	267	822	4860	760	1053	516	426	4860	1325	731	1304	1051	1786	1294	3584	290.547	3117.33	899.304	856.478	1275.93	1422.87

## Sheet: Fig2c
BA.2 Spike neutralizing Ab
Study Day	Sham-Sham (group 1)								Ad26.COV2.S-Sham (group 2)							Ad26.COV2.S-Ad26.COV2.S (group 3)							Ad26.COV2.S-Ad26.COV2.S.529 (group 4)							Ad26.COV2.S-Ad26.COV2.S+Ad26.COV2.S.529 (group 5)							Sham-Ad26.COV2.S.529 (group 6)						GeoMean group 1	GeoMean group 2	GeoMean group 3	GeoMean group 4	GeoMean group 5	GeoMean group 6
-42	20	20	20	20	20	20	20	20	61	23	42	20	116	20	20	431	33	20	25	29	24	45	36	83	49	30	54	20	47	38	32	20	46	30	20	126	20	20	20	20	20	20	20	34.1963	41.7938	41.7998	36.3944	20
-35	20	20	20	21	20	20	20	20	35	20	30	20	69	21	20	1536	645	175	1152	346	645	1002	181	1577	2324	336	344	481	2229	1670	1447	507	1406	588	352	4860	20	20	20	20	20	20	20.1224	27.5908	641.409	699.819	1081.69	20
-28	20	20	20	20	20	20	20	20	28	20	25	20	68	20	20	3752	1339	111	897	766	618	1116	313	2197	1121	330	628	263	3127	2802	1314	1039	1250	422	386	4822	175	48	20	41	52	98	20	25.9284	827.376	747.956	1208.06	57.3335
-14	20	20	20	28	20	20	20	20	32	34	58	20	79	38	53	4860	611	38	564	686	693	126	144	2502	665	123	138	96	1067	1143	732	2277	1181	374	275	4860	105	350	134	385	72	226	20.8591	41.1796	451.287	328.926	1016.92	177.097
0	20	20	20	20	20	20	20	20	42	41	38	44	43	20	34	1103	252	29	82	229	40	146	233	1542	415	179	364	111	760	248	1131	140	368	149	195	941	204	78	72	289	92	175	20	36.3705	136.523	362.312	326.448	132.169
7	20	20	20	20	20	20	20	20	66	59	53	163	1639	101	31	477	137	20	411	625	74	118	89	883	4860	125	103	41	2486	4860	385	3586	2113	178	221	4860	322	249	423	956	109	363	20	108.112	162.027	337.733	1153.1	329.633
14	347	131	72	425	64	82	219	153	584	4217	2446	4860	2812	1141	1171	970	355	2209	4860	1202	453	101	355	2682	121	1278	571	101	971	4860	2238	2266	2088	1923	4860	4860	336	177	1082	2261	284	2426	149.127	1957.15	796.462	503.862	3028.64	681.567

## Sheet: Fig3a
WA1/2020 RBD-specific memory B cells
Sham-Sham (group 1)	Ad26.COV2.S-Sham (group 2)	Ad26.COV2.S-Ad26.COV2.S (group 3)	Ad26.COV2.S-Ad26.COV2.S.529 (group 4)	Ad26.COV2.S-Ad26.COV2.S+Ad26.COV2.S.529 (group 5)	Sham-Ad26.COV2.S.529 (group 6)
0.001	0.022	0.17	0.024	0.075	0.043
0.001	0.014	0.027	0.041	0.05	0.031
0.001	0.018	0.031	0.063	0.09	0.00808
0.00596	0.001	0.04	0.045	0.1	0.054
0.00916	0.026	0.21	0.015	0.11	0.028
0.001	0.00298	0.099	0.022	0.012	0.021
0.0059	0.014	0.043	0.1	0.015
0.00613

## Sheet: Fig3b
Omicron RBD-specific memory B cells
Sham-Sham (group 1)	Ad26.COV2.S-Sham (group 2)	Ad26.COV2.S-Ad26.COV2.S (group 3)	Ad26.COV2.S-Ad26.COV2.S.529 (group 4)	Ad26.COV2.S-Ad26.COV2.S+Ad26.COV2.S.529 (group 5)	Sham-Ad26.COV2.S.529 (group 6)
0.00974	0.001	0.018	0.0048	0.001	0.13
0.001	0.001	0.00677	0.015	0.01	0.038
0.00974	0.00251	0.01	0.001	0.026	0.00538
0.001	0.001	0.027	0.023	0.03	0.049
0.001	0.001	0.039	0.015	0.024	0.028
0.001	0.00895	0.01	0.021	0.012	0.12
0.0059	0.00541	0.016	0.023	0.00832
0.00613

## Sheet: Fig3c
WA1/2020 and Omicron RBD-specific memory B cells
Sham-Sham (group 1)	Ad26.COV2.S-Sham (group 2)	Ad26.COV2.S-Ad26.COV2.S (group 3)	Ad26.COV2.S-Ad26.COV2.S.529 (group 4)	Ad26.COV2.S-Ad26.COV2.S+Ad26.COV2.S.529 (group 5)	Sham-Ad26.COV2.S.529 (group 6)
0.001	0.001	0.001	0.001	0.001	0.001
0.001	0.001	0.001	0.001	0.001	0.00769
0.001	0.001	0.001	0.001	0.00642	0.001
0.001	0.001	0.001	0.00752	0.001	0.027
0.001	0.001	0.024	0.001	0.019	0.00254
0.001	0.001	0.00523	0.001	0.00616	0.00857
0.001	0.001	0.0054	0.016	0.00208
0.001

## Sheet: Fig4a
WA1/2020 S-specific T cells responses week 6
Sham-Sham (group 1)	Ad26.COV2.S-Sham (group 2)	Ad26.COV2.S-Ad26.COV2.S (group 3)	Ad26.COV2.S-Ad26.COV2.S.529 (group 4)	Ad26.COV2.S-Ad26.COV2.S+Ad26.COV2.S.529 (group 5)	Sham-Ad26.COV2.S.529 (group 6)
25	40	80	175	763	65
25	25	190	110	645	283
25	28	200	2045	528	148
25	25	85	225	250	183
25	68	213	485	508	158
25	73	485	118	1500	283
25	60	145	280	230
25

## Sheet: Fig4b
WA1/2020 S-specific T cells responses week 8
Sham-Sham (group 1)	Ad26.COV2.S-Sham (group 2)	Ad26.COV2.S-Ad26.COV2.S (group 3)	Ad26.COV2.S-Ad26.COV2.S.529 (group 4)	Ad26.COV2.S-Ad26.COV2.S+Ad26.COV2.S.529 (group 5)	Sham-Ad26.COV2.S.529 (group 6)
35	898	163	240	505	143
233	1258	695	108	410	315
25	853	743	1250	870	800
248	2933	815	248	293	1085
35	858	588	850	425	583
280	1423	960	288	995	325
55	893	253	383	183
118

## Sheet: Fig4c
Omicron BA.1 S-specific T cells responses week 6
Sham-Sham (group 1)	Ad26.COV2.S-Sham (group 2)	Ad26.COV2.S-Ad26.COV2.S (group 3)	Ad26.COV2.S-Ad26.COV2.S.529 (group 4)	Ad26.COV2.S-Ad26.COV2.S+Ad26.COV2.S.529 (group 5)	Sham-Ad26.COV2.S.529 (group 6)
25	25	73	130	698	90
25	25	165	93	580	313
25	25	178	2020	443	118
25	25	63	270	198	198
25	55	160	450	415	285
25	38	483	170	1298	375
25	53	93	268	123
25

## Sheet: Fig4d
Omicron BA.1 S-specific T cells responses week 8
Sham-Sham (group 1)	Ad26.COV2.S-Sham (group 2)	Ad26.COV2.S-Ad26.COV2.S (group 3)	Ad26.COV2.S-Ad26.COV2.S.529 (group 4)	Ad26.COV2.S-Ad26.COV2.S+Ad26.COV2.S.529 (group 5)	Sham-Ad26.COV2.S.529 (group 6)
25	918	183	265	315	185
215	1163	673	90	393	310
40	650	733	1443	930	828
243	2708	628	268	295	1133
30	510	435	845	395	648
233	1233	830	243	773	345
55	703	243	320	133
83

[truncated: 23 more sheets: Fig5a, Fig5b, Fig6a, Fig6b, Fig6c, Fig6d, SupFig1a, SupFig1b, SupFig2a, SupFig2b, SupFig2c, SupFig3a, SupFig3b, SupFig4a, SupFig4b, SupFig4c, SupFig4d, SupFig5a, SupFig5b, SupFig6a …]
